# Supplementary material for: Mechanistic insights into DNA binding by BD1 of the TAF1 tandem bromodomain module
Source: Biochem J. 2025 Sep 30;482(19):1415–29. doi: 10.1042/BCJ20253064 (PMC12599243; doi:10.1042/BCJ20253064)
Supplement: Online supplementary table 1 [file bcj-482-19-BCJ20253064-s002.xlsx]

## Sheet: Sheet1
Supplementory Table S2: Sequence alignment of 61 human bromodomain proteins (partial sequences) from families I–VIII compared with the AT-hook sequence of HMG-I. Note: Amino acid residues for TAF1-BD1 and BD2 are numbered according to the crystal structure PDB entry 1EQF.
	HMG-I AT-hook	81-89	KRPRGRPKK
I	CECR2	466-474	KKLNGGLYC
	FALZ	2979-2987	ERVQRRYYE
	GCN5L2	780-788	ERLRSRYYV
	PCAP	775-783	ERLKNRYYV
II	BRD2-BD1	128-136	RRLENNYYW
	BRD3-BD1	88-96	KRLENNYYW
	BRD4-BD1	112-120	KRLENNYYW
	BRDT-BD1	81-89	KRLENKYYA
	BRD2-BD2	401-409	RKMENRDYR
	BRD3-BD2	363-371	RKMDGREYP
	BRD4-BD2	405-413	SKLEAREYR
	BRDT-BD2	324-332	EKMDNQEYK
	BAZ1A	1481-1489	EKVNKCEYK
III	BAZ1B	1391-1399	NKCSCGSYR
	BRWD3-BD2	1377-1385	ETLEAGNYG
	PHIP-BD2	1368-1376	ETLEAGNYE
	WDR9-BD2	1365-1373	ETLDAGNYD
	CREBBP	1140-1148	RKLDTGQYQ
	EP300	1104-1112	RKLDTGQYQ
	BRD8B-BD1	759-767	KNIENGLIR
	BRD8B-BD2	1155-1163	RNLSKGRIR
IV	ATAD2	1036-1044	SKIDLHKYL
	KIAA1240	1010-1018	TKIDKHNYL
	BRD1	614-622	KRLEAQGYK
	BRPF1A	686-694	QNLEAYRYL
	BRPF1B	680-688	QNLEAYRYL
	BRPF3	641-649	RKLESHLYR
	BRD7	183-191	EKIKNNDYQ
	BRD9	188-196	DKIVANEYK
V	LOC93349	519-527	KRLNEHGYP
	SP140	806-814	KRLNEHGYP
	SP100	820-828	TSLNEQMYT
	SP110A	624-632	ERLITEMYT
	SP110C	649-657	ERLITEMYT
	TIF1⍺	950-958	KRLQEDYSM
	TRIM33A	1008-1016	KKLQKKHSQ
	TRIM33B	1008-1016	KKLQKKHSQ
	TRIM66	1227-1235	RKLQKKDPA
	BAZ2A	1845-1853	ERLLRGGYT
	BAZ2B	2112-2120	EKLSSGQYP
VI	MLL	1713-1721	RKMDQGNYT
	TRIM28	745-753	ARLQEKLSP
VII	PRKCBP1	200-208	KNAKKKMYG
	TAF1-BD1	1432-1440	ENVRKRLYP
	TAF1L-BD1	1451-1459	ENVRKCLYP
	TAF1-BD2	1555-1563	KNISKHKYQ
	TAF1L-BD2	1574-1582	KNISKHKYQ
	ZMYND11	203-211	EKVNEGKYR
	BRDW3-BD1	1193-1201	RRLENRFYR
	PHIP-BD1	1211-1219	QRLENRFYR
	WDR9-BD1	1212-1220	MRLVNRFYR
VIII	ASH1L	2498-2506	KQILTGYYK
	PB1-BD1	99-107	QKLKMEEYD
	PB1-BD3	435-443	TKLKNQEYE
	PB1-BD2	235-243	QRIQNGSYK
	PB1-BD4	573-581	HNIRNDKYA
	PB1-BD5	711-719	SHMMANKYQ
	SMARCA2A	1454-1462	ERIRNHKYR
	SMARCA2B	1436-1444	ERIRNHKYR
	SMARCA4	1512-1520	ERIRNHKYR
	PB1-BD6	827-835	KNVENNRYR
